# Supplementary material for: Comparison of allele frequencies of Plasmodium falciparum merozoite antigens in malaria infections sampled in different years in a Kenyan population
Source: Malar J. 2016 May 6;15:261. doi: 10.1186/s12936-016-1304-8 (PMC4858837; doi:10.1186/s12936-016-1304-8)
Supplement: Supplementary file 1 — 10.1186/s12936-016-1304-8 PCR conditions and primer sequences for the gene regions analysed in the 15 merozoite genes. [file 12936_2016_1304_MOESM1_ESM.xlsx]

## Sheet: Sheet1
Additional file 1
Gene	Gene ID	chromosome	Gene size (bp)	PCR Anneal temperature*	PCR primers	PCR product size (bp)	Region sequenced	Sequencing primers	Primer Reference
AMA1	PF3D7_1133400	11	1869	56.7	F1/R1	1824	full-length	F1, F143, F344, R2, R1	Polley & Conway 2001
EBA140	PF3D7_1301600	13	4034	55.8	F/R1	526	region II	FCTGAAATATCTATTGGAAAGG, R1GAATTATGGCACATTCTTTACT
EBA175	PF3D7_0731500	7	4875	62a	F1/R1	1810	region II	F1, F2, R1, R2, R3	Baum etal 2003
EBA181	PF3D7_0102500	1	5050	55.8	F1/R1	1196	region II	F1TTGTAGATTAATGAAGGAGA R1GTTACATTTTTGTCTTTAGCA R2TCCTAAACAAAAACCTTGTCT
EBL1	PF3D7_1371600	13	8565	55.8	F/R	650	N'terminal region	F, R1	Githui et al 2010
MSP142	PF3D7_0930300	9	5163	58.5	F2/R1	686	5' region	F2CATTGAGACCTTATACAATAAC R1CATCAATTGCTTTTAAATCACTA R2TCCTACATTTTTTAAATGAAACTGT
MSP3	PF3D7_1035400	10	1065	58.5	F2/R2	1047	full-length	F2AATCTTAACTTAAGAAATGCA R2CTTGATTAAACCAGCTAAAGT R3CTCCAAATTCCCAACCTA
MSP6	PF3D7_1035500	10	1116	55.8	F1/R2	1285	full-length	F1TCAAAATGAATAAGATTTATAATATTAC F2ATGTTGATGATTCAGAAATTC R2CTAAATAGATGGATCATTTCTT
MSPDBL1	PF3D7_1035700	10	2094	58.5	F5/R2	886	5' region	F5, R1, R2	Tetteh et al 2009
MSPDBL2	PF3D7_1036300	10	2289	53.6	F1v2/R7	2289	5'region	F1, F3, R2, R5	Tetteh et al 2009
Rh1	PF3D7_0402300	4	9014	56.7	F1/R	929	3' repeat region	F1, 2856-3R, R	Chokejindachai & Conway 2009
Rh2a	PF3D7_1335400	13	9607	56.7	Rh2bF1/Rh2a int R	1316	3' unique region	Rh2bF1, Rh2F, Rh2a int R	Chokejindachai & Conway 2009
Rh2b	PF3D7_1335300	13	9979	48.5	Rh2bF1/Rh2bR	2271	3' unique region	Rh2bF1, Rh2F, Rh2b int R, Rh2bR	Chokejindachai & Conway 2009
Rh4	PF3D7_0424200	4	5299	58.5	F1/1754R	1066	3' repeat region	F1, 1754R	Chokejindachai & Conway 2009
Rh5	PF3D7_0424100	4	1788	53.4	F/R2	757	region after intron	FCGAAGAATCAAGAAAATAATCTG R2TCTTCGGTTTCATCATCTGT
*10 cycles (94°C for 2min, 94°C for 15s, anneal temp for 30s, 72°C for 2min) and 25cycles (94°C for 15s, anneal temp for 30s, 72°C for 2min + 5s/cycle) final elongation 72°C for 7min
a10 cycles (94°C for 2min, 94°C for 30s, anneal temp for 30s, 68°C for 2min) and 25cycles (94°C for 30s, anneal temp for 30s, 68°C for 2min + 5s/cycle) final elongation 72°C for 5min (Baum et al., 2003)
