# Supplementary material for: Comparison of allele frequencies of Plasmodium falciparum merozoite antigens in malaria infections sampled in different years in a Kenyan population
Source: Malar J. 2016 May 6;15:261. doi: 10.1186/s12936-016-1304-8 (PMC4858837; doi:10.1186/s12936-016-1304-8)
Supplement: Supplementary file 4 — 10.1186/s12936-016-1304-8 Linkage disequilibrium (LD) analysis of all high frequency (>5%) SNPs in all 15 merozoite genes, except eba181 due to limited SNP data. The analysis was performed by conducting all possible pair-wise comparisons between all the SNPs across 14 merozoite genes using a pair-wise correlation analysis and a Bonferroni correction for multiple comparisons. The red boxes represent significant correlations between SNPs and thus SNPs in LD, orange represents correlations between SNPs that are not significant, white indicates the SNPs that are not correlated and therefore they are not in LD and grey represents cases where the SNP data is missing in one or both of the paired SNPs. [file 12936_2016_1304_MOESM4_ESM.xlsx]

## Sheet: Sheet1
	pf355snp135	pf355snp212	pf355snp253	pf355snp283	pf355snp286	pf355snp291	pf355snp307	pf355snp308	pf355snp309	pf355snp384	pf355snp386	pf355snp389	pf355snp390	pf355snp395	pf355snp396	pf355snp397	pf355snp398	pf355snp401	pf355snp402	pf355snp404	pf355snp409	pf355snp410	pf355snp413	pf355snp419	pf355snp428	pf355snp434	pf355snp438	pf355snp440	pf355snp444	pf355snp447	pf355snp448	pf355snp450	pf355snp451	pf355snp453	pf355snp454	pf355snp455	pf355snp460	pf355snp461	pf355snp462	pf355snp466	pf355snp469	pf355snp470	pf355snp472	pf355snp473	pf355snp474	pf355snp475	pf355snp477	pf355snp478	pf355snp479
pf355snp135
pf355snp212		1
pf355snp253			1
pf355snp283				1
pf355snp286					1
pf355snp291						1
pf355snp307							1
pf355snp308
pf355snp309									1
pf355snp384										1
pf355snp386											1
pf355snp389												1
pf355snp390													1
pf355snp395														1
pf355snp396
pf355snp397																1
pf355snp398																	1
pf355snp401																		1
pf355snp402																			1
pf355snp404																				1
pf355snp409																					1
pf355snp410
pf355snp413																							1
pf355snp419																								1
pf355snp428																									1
pf355snp434																										1
pf355snp438																											1
pf355snp440																												1
pf355snp444
pf355snp447																														1
pf355snp448																															1
pf355snp450																																1
pf355snp451																																	1
pf355snp453																																		1
pf355snp454																																			1
pf355snp455
pf355snp460																																					1
pf355snp461																																						1
pf355snp462																																							1
pf355snp466																																								1
pf355snp469																																									1
pf355snp470																																										1
pf355snp472
pf355snp473																																												1
pf355snp474																																													1
pf355snp475																																														1
pf355snp477																																															1
pf355snp478																																																1
pf355snp479																																																	1
pf355snp480
pf355snp481
pf355snp482
pf355snp484
pf355snp485
pf355snp487
pf355snp499
pf355snp500
pf355snp502
pf355snp505
pf355snp507
pf355snp508
pf355snp516
pf355snp518
pf355snp519
pf355snp520
pf355snp523
pf355snp524
pf355snp525
pf355snp526
pf355snp527
pf355snp529
pf355snp531
pf355snp532
pf355snp534
pf355snp535
pf355snp537
pf355snp541
pf355snp542
pf355snp543
pf355snp545
pf355snp549
pf355snp550
pf355snp553
pf355snp555
pf355snp556
pf355snp557
pf355snp558
pf355snp559
pf355snp560
pf355snp562
pf355snp563
pf355snp566
pf355snp568
pf355snp569
pf355snp571
pf355snp577
pf355snp578
pf355snp579
pf355snp580
pf355snp587
pf355snp591
pf355snp593
pf355snp597
pf355snp600
pf355snp602
pf355snp605
pf355snp606
pf355snp608
pf355snp610
pf355snp615
pf355snp618
pf355snp621
pf355snp630
pf355snp640
pf355snp643
pf355snp644
pf355snp645
pf355snp646
pf355snp648
pf355snp654
pf355snp656
pf355snp662
pf355snp663
pf355snp664
pf355snp667
pf355snp669
pf355snp670
pf355snp677d
pf355snp679
pf355snp680
pf355snp681
pf355snp682
pf355snp683
pf355snp687
pf355snp692
pf355snp693
pf355snp694
pf355snp699
pf355snp700
pf355snp702
pf355snp711
pf355snp714
pf355snp720
pf355snp725
pf355snp730
pf355snp731
pf355snp732
pf355snp735
pf355snp743
pf355snp745
pf355snp752
pf355snp755
pf355snp756
pf355snp757
pf355snp760
pf355snp762
pf355snp763
pf355snp764
pf355snp770
pf355snp771
pf355snp772
pf355snp773
pf355snp783
pf355snp785
pf355snp786
pf355snp792
pf355snp795
pf355snp797
pf355snp802
pf355snp810
pf355snp811
pf355snp826
pf355snp828
pf355snp829
pf355snp830
pf355snp835
pf355snp841
pf355snp843
pf355snp844
pf355snp846
pf355snp847
pf355snp855
pf355snp858
pf355snp861
pf355snp864
pf355snp865
pf355snp867
pf355snp870
pf355snp872
pf355snp876
pf355snp879
pf355snp882
pf355snp886
pf355snp894
pf355snp895
pf355snp896
pf355snp898
pf355snp899
pf355snp900
pf355snp901
pf355snp903
pf355snp904
pf355snp907
pf355snp913
pf355snp914
pf355snp915
pf355snp916
pf355snp919
pf355snp921
pf355snp922
pf355snp933
pf355snp938
pf355snp939
pf355snp947
pf355snp948
pf355snp949
pf355snp954
pf355snp956
pf355snp957
pf355snp958
pf355snp962
pf355snp972
pf355snp993
pf355snp994
pf355snp995
pf355snp998
pf355snp999
pf355s~1000
pf355s~1002
pf355s~1011
pf355s~1012
pf355s~1022
pf355s~1023
pf355s~1029
pf355s~1032
pf355s~1035
pf355s~1036
pf355s~1054
pf355s~1065
pf355s~1071
pf355s~1079
pf355s~1092
pf355s~1104
pf355s~1113
pf355s~1117
pf355s~1131
pf355s~1137
pf355s~1145
pf355s~1156
pf355s~1162
pf355s~1168
pf355s~1177
pf355s~1178
pf355s~1180
pf355s~1185
pf355s~1187
pf355s~1188
pf355s~1190
pf355s~1212
pf355s~1241
pf355s~1275
pf355s~1283
pf355s~1284
pf355s~1287
pf355s~1292
pf355s~1300
pf355s~1304
pf355s~1305
pf355s~1316
pf355s~1318
pf355s~1320
pf355s~1330
pf355s~1357
pf355s~1371
pf355s~1385
pf355s~1389
pf355s~1411
pf355s~1420
pf355s~1423
pf355s~1439
pf355s~1444
pf355s~1454
pf355s~1455
pf355s~1456
pf355s~1458
pf355s~1460
pf355s~1461
pf355s~1462
pf355s~1464
pf355s~1468
pf355s~1475
pf355s~1483
pf355s~1492
pf355s~1503
pf355s~1532
pf355s~1541
pf355s~1546
pf355s~1556
pf355s~1563
pf355s~1584
pf355s~1587
pf355s~1590
pf355s~1595
pf355s~1598
pf355s~1602
pf355s~1607
pf355s~1609
pf355s~1610
pf355s~1614
pf355s~1616
pf355s~1621
e140snp553
e140snp716
e140snp782
e140snp853
e140snp855
eb175s~676
eb175s~820
eb175s~835
eb175s~856
eb175~1164
eb175~1168
eb175del1
eb175del2
eb175del3
eb175del4
eb175del5
eb175del6
eb175~1212
eb175~1214
eb175~1434
eb175~1442
eb175~1444
eb175~1731
eb175~1750
eb175~1775
eb175~1990
eb175~2146
ebl1snp115
ebl1ins1
ebl1ins2
ebl1ins3
ebl1ins4
ebl1ins5
ebl1snp585
eb181~1241
eb181~1327
eb181~1454
eb181~1698
eb181~1911
rh5snp439
rh5snp442
rh5snp608
rh4snp4215
rh4snp4445
rh4rpt2
rh4rpt3
rh2bsnp8149
rh2bsnp8155
rh2bsnp8384
rh2bsnp8385
rh2bsnp8386
rh2bsnp8860
rh2ains1
rh2ains2
rh2ains3
rh2asnp8155
rh2asnp8162
rh2asnp8168
rh2asnp8173
rh2asnp8181
rh2asnp8186
rh2asnp8442
rh2asnp8452
rh2asnp8458
rh2asnp8459
rh2asnp8460
rh2asnp8463
rh2asnp8464
rh2asnp8465
rh2asnp8467
rh2asnp8468
rh1snp7885
rh1rpt1
rh1rpt2
amasnp102
amasnp106
amasnp116
amasnp154
amasnp252
amasnp486
amasnp500
amasnp515
amasnp519
amasnp523
amasnp559
amasnp561
amasnp566
amasnp570
amasnp586
amasnp589
amasnp590
amasnp591
amasnp598
amasnp603
amasnp610
amasnp616
amasnp619
amasnp674
amasnp688
amasnp724
amasnp727
amasnp729
amasnp735
amasnp799
amasnp845
amasnp848
amasnp853
amasnp886
amasnp898
amasnp922
amasnp988
amasnp995
amasnp1178
amasnp1184
amasnp1211
amasnp1213
amasnp1221
amasnp1304
amasnp1315
amasnp1342
amasnp1352
amasnp1454
amasnp1478
amasnp1488
amasnp1507
amasnp1508
amasnp1514
amasnp1535
amasnp1632
amasnp1741
amasnp1750
amasnp1766
amasnp1767
msp1indel1
msp1indel2
msp1indel3
msp1snp4418
msp1snp4546
msp1snp4597
msp3snp106
msp3snp121
msp3snp154
msp3snp205
msp3snp211
msp3snp212
msp3snp215
msp3snp219
msp3snp220
msp3snp221
msp3snp223
msp3snp225
msp3snp226
msp3snp227
msp3snp228
msp3snp229
msp3snp230
msp3snp231
msp3snp235
msp3snp236
msp3snp237
msp3snp238
msp3snp239
msp3snp242
msp3snp243
msp3snp244
msp3snp245
msp3snp246
msp3snp247
msp3snp249
msp3snp251
msp3snp253
msp3snp256
msp3snp257
msp3snp258
msp3snp261
msp3snp264
msp3snp265
msp3snp267
msp3snp268
msp3snp274
msp3snp282
msp3snp283
msp3snp289
msp3snp297
msp3snp310
msp3snp319
msp3snp321
msp3snp324
msp3snp331
msp3snp333
msp3snp337
msp3snp339
msp3snp340
msp3snp343
msp3snp345
msp3snp348
msp3snp352
msp3snp358
msp3snp360
msp3snp366
msp3snp371
msp3snp375
msp3snp387
msp3snp391
msp3snp417
msp3snp437
msp3snp441
msp3snp448
msp3snp461
msp3snp465
msp3snp471
msp3snp472
msp3snp474
msp3snp476
msp3snp484
msp3snp485
msp3snp500
msp3snp502
msp3snp503
msp3snp504
msp3snp505
msp3snp508
msp3snp509
msp3snp515
msp3snp517
msp3snp518
msp3snp523
msp3snp524
msp3snp526
msp3snp527
msp3snp529
msp3snp532
msp3snp533
msp3snp535
msp3snp536
msp3snp538
msp3snp540
msp3snp542
msp3snp563
msp3snp565
msp3snp569
msp3snp571
msp3snp576
msp3snp578
msp3snp587
msp3snp843
msp3snp852
msp3snp894
msp3snp918
msp3snp918
msp3snp951
msp3snp984
msp6indel1
msp6snp261
msp6snp317
msp6snp327
msp6snp346
msp6snp352
msp6indel2
msp6snp389
msp6snp401
msp6snp407
msp6snp410
msp6indel3
msp6snp558
msp6snp559
msp6snp563
msp6snp571
msp6snp573
msp6snp575
msp6snp577
msp6snp580
msp6snp581
msp6snp584
msp6snp591
msp6snp592
msp6snp600
msp6snp624
msp6snp633
msp6snp635
msp6snp638
msp6snp640
msp6snp644
msp6snp673
msp6snp676
msp6snp677
msp6snp684
msp6snp848
msp6rpt1
pf348snp439
pf348snp453
pf348snp460
pf348snp467
pf348snp468
pf348snp469
pf348snp470
pf348snp471
pf348snp472
pf348snp473
pf348snp474
pf348snp482
pf348snp491
pf348snp492
pf348snp500
pf348snp507
pf348snp514
pf348snp515
pf348snp519
pf348snp520
pf348snp521
pf348snp522
pf348snp523
pf348snp524
pf348snp528
pf348snp530
pf348snp532
pf348snp534
pf348snp535
pf348snp536
pf348snp537
pf348snp539
pf348snp543
pf348snp544
pf348snp545
pf348snp546
pf348snp558
pf348snp570
pf348snp578
pf348snp580
pf348snp585
pf348snp589
pf348snp591
pf348snp595
pf348snp596
pf348snp597
pf348snp602
pf348snp603
pf348snp606
pf348snp607
pf348snp609
pf348snp610
pf348snp613
pf348snp614
pf348snp615
pf348snp616
pf348snp618
pf348snp619
pf348snp620
pf348snp623
pf348snp624
pf348snp628
pf348snp629
pf348snp630
pf348snp633
pf348snp634
pf348snp635
pf348snp636
pf348snp639
pf348snp643
pf348snp646
pf348snp648
pf348snp649
pf348snp650
pf348snp651
pf348snp652
pf348snp655
pf348snp656
pf348snp657
pf348snp658
pf348snp659
pf348snp661
pf348snp662
pf348snp666
pf348snp667
pf348snp668
pf348snp669
pf348snp670
pf348snp671
pf348snp672
pf348snp676
pf348snp681
pf348snp682
pf348snp683
pf348snp684
pf348snp690
pf348snp694
pf348snp695
pf348snp696
pf348snp700
pf348snp701
pf348snp702
pf348snp703
pf348snp705
pf348snp708
pf348snp710
pf348snp711
pf348snp712
pf348snp713
pf348snp714
pf348snp717
pf348snp720
pf348snp722
pf348snp724
pf348snp725
pf348snp729
pf348snp732
pf348snp734
pf348snp739
pf348snp741
pf348snp745
pf348snp747
pf348snp753
pf348snp757
pf348snp762
pf348snp763
pf348snp765
pf348snp766
pf348snp767
pf348snp768
pf348snp772
pf348snp773
pf348snp774
pf348snp778
pf348snp780
pf348snp783
pf348snp786
pf348snp787
pf348snp788
pf348snp789
pf348snp791
pf348snp792
pf348snp794
pf348snp795
pf348snp796
pf348snp798
pf348snp801
pf348snp802
pf348snp804
pf348snp806
pf348snp807
pf348snp808
pf348snp810
pf348snp812
pf348snp813
pf348snp814
pf348snp815
pf348snp816
pf348snp819
pf348snp822
pf348snp823
pf348snp826
pf348snp829
pf348snp831
pf348snp832
pf348snp833
pf348snp834
pf348snp836
pf348snp837
pf348snp838
pf348snp840
pf348snp841
pf348snp842
pf348snp843
pf348snp844
pf348snp845
pf348snp846
pf348snp850
pf348snp851
pf348snp852
pf348snp853
pf348snp855
pf348snp856
pf348snp858
pf348snp859
pf348snp860
pf348snp861
pf348snp865
pf348snp867
pf348snp868
pf348snp869
pf348snp870
pf348snp871
pf348snp872
pf348snp874
pf348snp875
pf348snp876
pf348snp883
pf348snp884
pf348snp885
pf348snp886
pf348snp887
pf348snp888
pf348snp891
pf348snp893
pf348snp894
pf348snp895
pf348snp896
pf348snp898
pf348snp899
pf348snp900
pf348snp901
pf348snp903
pf348snp909
pf348snp913
pf348snp915
pf348snp921
pf348snp928
pf348snp930
pf348snp931
pf348snp932
pf348snp934
pf348snp935
pf348snp936
pf348snp937
pf348snp938
pf348snp939
pf348snp940
pf348snp941
pf348snp943
pf348snp948
pf348snp955
pf348snp959
pf348snp960
pf348snp961
pf348snp965
pf348snp969
pf348snp972
pf348snp975
pf348snp976
pf348snp977
pf348snp978
[truncated: 793 more columns]
