# Supplementary material for: Comparison of allele frequencies of Plasmodium falciparum merozoite antigens in malaria infections sampled in different years in a Kenyan population
Source: Malar J. 2016 May 6;15:261. doi: 10.1186/s12936-016-1304-8 (PMC4858837; doi:10.1186/s12936-016-1304-8)
Supplement: Supplementary file 5 — 10.1186/s12936-016-1304-8 SNPs and repeat region frequencies within the 15 merozoite genes from the uncomplicated malaria infections in 2007 and 2008 to identify significant SNPs. [file 12936_2016_1304_MOESM5_ESM.xlsx]

## Sheet: SNPs
UNCOMPLICATED MALARIA								significant SNPs
			2007	2008	p-value
Rh5	Ref	Non-Ref	n (%)	n (%)	Fisher's
SNP439	T	C	22 (88)	8 (32)	0.00011
SNP442	C	G	21 (88)	8 (32)	0.00011
SNP608	G	A	30 (97)	19 (91)	0.56
Rh4
SNP4215	C	A	1 (4)	1 (6)	1
SNP4445	A	G	29 (97)	17 (90)	0.55
Rh2b
SNP8155	A	DEL	10 (50)	3 (27)	0.28
SNP8384	C	DEL	3 (14)	1 (10)	0.61
SNP8860	INS (580bp)	DEL	14 (78)	8 (89)	0.45
Rh2a
SNP8155	A	G	1 (7)	2 (10)	1
SNP8168	C	A	1 (7)	2 (10)	1
SNP8173	A	G	1 (7)	2 (10)	1
SNP8181	C	A	1 (7)	2 (10)	1
SNP8442	G	A	7 (64)	16 (84)	0.37
SNP8452	G	A	6 (60)	16 (89)	0.2
SNP8458	C	A	1 (33)	3 (60)	1
Rh1
SNP7885	A	G	7 (47)	8 (47)	1
EBA140
SNP553	A	G	15 (60)	17 (68)	0.56
SNP716	A	G	13 (54)	15 (56)	0.68
SNP782	A	C	4 (17)	5 (20)
		G	1 (4)	3 (12)	0.7
SNP853	A	G	1 (4)	2 (7)	1
SNP855	A	C	0	2 (6)	0.5
EBA181
SNP1327	A	C	12 (60)	16 (55)	0.7
SNP1911	T	A	0	1 (5)	1
EBL1
SNP115	C	T	2 (33)	6 (32)	1
SNP573	T	DEL	4 (67)	8 (42)	0.4
SNP574	T	DEL	4 (67)	8 (42)	0.4
SNP575	T	DEL	4 (67)	8 (42)	0.4
SNP576	T	DEL	4 (67)	8 (42)	0.4
SNP577	T	DEL	4 (67)	8 (42)	0.4
SNP585	T	C	2 (33)	3 (16)	0.6
EBA175
SNP820	G	A	6 (50)	6 (30)	0.3
SNP835	A	G	11 (85)	10 (50)	0.07
SNP856	A	G	4 (36)	11 (55)	0.5
SNP1164	A	T	3 (30)	9 (43)	0.7
SNP1168	C	T	8 (89)	8 (40)	0.02
SNP1202	T	DEL	2 (22)	3 (18)	1
SNP1203	T	DEL	2 (22)	3 (18)	1
SNP1204	T	DEL	2 (22)	3 (18)	1
SNP1205	C	DEL	2 (22)	3 (18)	1
SNP1206	A	DEL	2 (22)	3 (18)	1
SNP1207	G	A	6 (67)	9 (53)
		DEL	2 (22)	3 (18)	0.7
SNP1212	C	A	6 (75)	14 (82)	1
SNP1214	A	T	2 (25)	3 (18)	1
SNP1434	A	C	1 (13)	1 (5)	0.5
SNP1442	A	T	5 (50)	1 (5)	0.01
SNP1444	T	G	0	3 (16)	0.5
SNP1731	T	A	4 (33)	1 (5)	0.06
SNP1750	C	A	6 (50)	2 (11)
		G	2 (17)	3 (17)	0.04
SNP1775	A	C	3 (23)	3 (16)	0.7
SNP1990	C	A	10 (83)	6 (32)	0.009
SNP2146	G	A	2 (33)	3 (21)	0.6
MSP1
SNP4414	A	DEL	11 (28)	17 (47)	1
SNP4415	A	DEL	11 (28)	17 (47)	1
SNP4416	G	DEL	11 (28)	17 (47)	1
SNP4418	T	C	3 (8)	1 (4)	0.6
SNP4546	G	C	2 (5)	1 (4)	1
SNP4597	G	A	13 (37)	6 (26)	0.4
AMA1
SNP102	T	A	4 (40)	7 (78)	0.2
SNP106	G	A	2 (15)	1 (10)	1
SNP116	G	A	9 (56)	7 (70)	0.7
SNP154	G	C	7 (44)	4 (36)	1
SNP252	C	T	5 (25)	4 (36)	0.7
SNP486	T	A	2 (9)	6 (25)	0.3
SNP500	C	A	5 (21)	3 (13)	0.7
SNP515	G	A	9 (41)	15 (65)	0.1
SNP519	T	A	2 (8)	2 (8)	1
SNP523	T	G	17 (77)	24 (89)	0.4
SNP559	G	A	13 (59)	22 (85)	0.06
SNP561	T	A	16 (70)	13 (52)	0.21
SNP566	T	A	7 (29)	3 (11)
		C	2 (8)	3 (11)	0.26
SNP570	G	A	8 (33)	6 (25)	0.53
SNP586	G	A	7 (29)	10 (40)	0.43
SNP589	G	C	5 (22)	8 (32)	0.42
SNP590	A	G	7 (29)	9 (39)	0.47
SNP591	A	T	12 (50)	16 (57)	0.61
SNP598	C	G	10 (43)	13 (54)	0.5
SNP603	T	A	5 (23)	6 (22)	1
SNP610	G	A	8 (35)	10 (43)	0.6
SNP616	A	G	16 (80)	16 (67)	0.5
SNP619	T	G	6 (25)	3 (12)	0.3
SNP674	T	A	13 (57)	15 (58)	0.9
SNP688	G	A	16 (73)	13 (59)
		C	2 (9)	2 (9)	0.7
SNP724	G	T	14 (74)	9 (38)	0.02
SNP727	A	G	10 (50)	5 (21)	0.04
SNP729	A	T	6 (25)	2 (7)	0.1
SNP735	A	T	3 (13)	1 (4)	0.3
SNP799	G	C	15 (68)	9 (39)	0.05
SNP845	T	A	20 (83)	20 (74)	0.5
SNP848	C	T	11 (48)	8 (31)	0.2
SNP853	C	G	3 (14)	4 (15)	1
SNP886	G	C	3 (13)	4 (15)	1
SNP898	A	G	3 (14)	10 (36)	0.1
SNP922	C	G	14 (58)	19 (70)
		A	7 (29)	1 (4)	0.02
SNP988	C	T	13 (54)	21 (75)	0.2
SNP995	T	A	12 (52)	20 (74)	0.1
SNP1178	A	G	2 (9)	6 (22)	0.3
SNP1184	A	G	1 (4)	5 (19)	0.2
SNP1211	C	G	9 (45)	12 (60)	0.5
SNP1213	G	A	11 (52)	10 (45)	0.8
SNP1221	A	T	2 (8)	2 (10)	1
SNP1304	A	T	17 (89)	12 (86)	1
SNP1315	A	C	10 (53)	6 (43)	0.7
SNP1342	G	A	1 (5)	4 (24)	0.2
SNP1352	T	A	8 (47)	9 (56)	0.6
SNP1454	A	T	10 (50)	8 (47)	0.86
SNP1478	C	A	7 (39)	16 (89)	0.005
SNP1488	G	T	11 (65)	7 (41)	0.17
SNP1507	C	A	9 (47)	6 (43)	0.72
SNP1508	G	A	12 (67)	6 (43)	0.18
SNP1514	T	A	1 (5)	1(6)	1
SNP1535	G	A	13 (72)	8 (57)	0.37
SNP1632	A	C	4 (21)	4 (31)	0.68
SNP1741	G	C	2 (11)	2 (13)	1
SNP1750	G	C	8 (57)	7 (47)	0.57
SNP1766	A	C	1 (5)	2 (12)	0.59
SNP1767	T	A	3 (17)	4 (25)	0.68
MSP6
SNP240	DEL	INS (6bp)	5 (23)	5 (19)	0.77
SNP261	T	A	5 (23)	5 (19)	0.77
SNP317	A	C	4 (20)	5 (19)	0.95
SNP327	A	G	4 (21)	6 (23)	0.87
SNP346	T	C	4 (21)	5 (19)	0.88
SNP352	T	C	4 (21)	5 (19)	0.88
SNP357	DEL	INS (8bp)	4 (21)	5 (19)	0.88
SNP389	A	C	4 (21)	5 (20)	0.93
SNP401	T	C	4 (21)	5 (20)	0.93
SNP407	T	G	4 (21)	5 (20)	0.93
SNP410	A	G	4 (21)	5 (20)	0.93
SNP412	DEL	INS (44bp)	4 (21)	5 (20)	0.93
SNP558	A	C	6 (27)	5 (20)	0.53
SNP559	T	C	6 (26)	5 (20)	0.62
SNP563	C	T	6 (25)	5 (20)	0.68
SNP571	T	A	6 (25)	5 (20)	0.68
SNP573	T	C	6 (25)	5 (20)	0.68
SNP575	T	G	6 (25)	5 (20)	0.68
SNP577	T	C	6 (25)	5 (20)	0.68
SNP580	G	A	6 (25)	5 (20)	0.68
SNP581	G	A	6 (25)	5 (20)	0.68
SNP584	T	C	6 (25)	5 (20)	0.68
SNP591	G	C	6 (25)	5 (20)	0.68
SNP592	G	C	6 (25)	5 (20)	0.68
SNP600	T	A	6 (25)	5 (20)	0.68
SNP624	T	A	6 (25)	6 (24)	0.94
SNP633	T	C	6 (25)	6 (24)	0.94
SNP635	T	G	6 (25)	6 (24)	0.94
SNP638	T	C	6 (25)	6 (24)	0.94
SNP640	C	G	6 (24)	6 (24)	1
SNP644	C	A	6 (24)	6 (24)	1
SNP673	T	C	8 (32)	6 (24)	0.53
SNP676	T	G	8 (32)	6 (24)	0.53
SNP677	A	G	8 (32)	6 (24)	0.53
SNP684	T	A	8 (32)	6 (24)	0.53
SNP848	T	A	10 (38)	14 (56)	0.21
MSP3
SNP106	T	C	2 (15)	4 (20)	1
SNP121	T	C	4 (40)	1 (5)	0.1
SNP154	DEL	INS (39bp)	9 (60)	12 (57)	0.9
SNP156	DEL	A	4 (29)	11 (52)	0.2
SNP205	A	C	7 (47)	8 (38)	0.6
SNP210	T	A	9 (60)	12 (57)	1
SNP211	A	G	9 (60)	12 (55)	0.9
SNP212	C	T	9 (60)	12 (55)	0.9
SNP215	G	C	2 (13)	4 (19)	1
SNP219	T	C	5 (33)	1 (5)	0.03
SNP220	G	T	9 (60)	13 (41)	1
SNP221	A	C	9 (60)	13 (41)	1
SNP223	T	A	9 (60)	13 (41)	1
SNP225	T	G	9 (60)	13 (41)	1
SNP226	A	G	9 (60)	13 (41)	1
SNP227	G	A	9 (60)	13 (41)	1
SNP228	T	A	9 (60)	13 (41)	1
SNP229	G	T	9 (60)	13 (41)	1
SNP230	G	T	9 (60)	13 (41)	1
SNP231	T	C	2 (13)	8 (36)	0.2
SNP235	G	DEL	2 (13)	8 (36)	0.2
SNP236	A	DEL	2 (13)	8 (36)	0.2
SNP237	A	DEL	2 (13)	8 (36)	0.2
SNP238	T	G	9 (60)	13 (41)	1
SNP239	T	G	9 (60)	13 (41)	1
SNP242	T	C	4 (27)	7 (32)	1
SNP243	G	T	9 (60)	13 (41)	1
SNP244	T	A	9 (60)	13 (41)	1
SNP245	G	C	2 (13)	8 (36)	0.2
SNP246	G	T	9 (60)	13 (41)	1
SNP247	C	G	9 (60)	13 (41)	1
SNP249	T	A	9 (60)	13 (41)	1
SNP251	G	A	9 (60)	13 (41)	1
SNP253	T	G	9 (60)	13 (41)	1
SNP256	A	G	2 (13)	8 (36)
		C	7 (47)	5 (23)	0.2
SNP257	C	A	9 (60)	13 (59)	1
SNP258	G	A	9 (60)	13 (59)	1
SNP259	G	A	9 (60)	13 (59)	1
SNP261	G	A	6 (40)	9 (41)	1
SNP264	A	T	9 (60)	13 (41)	1
SNP265	T	A	9 (60)	13 (41)	1
SNP267	A	C	7 (47)	5 (23)
		G	2 (13)	8 (36)	0.2
SNP268	A	G	9 (60)	13 (41)	1
SNP274	DEL	T	9 (60)	13 (41)	1
SNP275	DEL	A	9 (60)	13 (41)	1
SNP276	DEL	T	9 (60)	13 (41)	1
SNP282	A	G	7 (47)	5 (23)	0.1
SNP283	DEL	INS (9bp)	9 (60)	13 (41)	1
SNP289	DEL	C	7 (47)	5 (23)
		G	2 (13)	8 (36)	0.1
SNP297	C	T	9 (60)	13 (59)	1
SNP298	G	C	9 (60)	13 (59)	1
SNP310	A	C	7 (47)	17 (77)	0.13
SNP319	A	G	2 (13)	8 (36)	0.15
SNP321	T	A	9 (60)	13 (59)	0.96
SNP324	T	A	2 (13)	8 (36)	0.15
SNP331	A	C	7 (47)	4 (18)	0.08
SNP333	T	A	9 (60)	12 (55)	0.74
SNP337	T	G	9 (60)	12 (55)	0.74
SNP339	A	T	9 (60)	12 (55)	0.74
SNP340	A	G	2 (13)	8 (36)	0.15
SNP343	G	C	2 (13)	8 (36)	0.15
SNP345	G	C	7 (47)	4 (18)	0.08
SNP348	A	T	9 (60)	12 (55)	0.74
SNP352	G	C	9 (60)	12 (55)	0.74
SNP358	G	T	9 (60)	12 (55)	0.74
SNP360	T	G	7 (47)	4 (18)
		C	2 (13)	8 (36)	0.12
SNP366	A	T	9 (60)	12 (55)	0.74
SNP371	T	A	9 (60)	12 (55)	0.74
SNP375	T	A	9 (60)	12 (55)	0.74
SNP387	C	T	6 (40)	10 (45)	0.74
SNP391	A	G	9 (60)	12 (55)	0.74
SNP417	A	T	9 (60)	13 (59)	1
SNP437	C	T	2 (13)	8 (36)	0.15
SNP441	G	A	2 (13)	8 (36)	0.15
SNP448	G	T	4 (27)	11 (50)	0.19
SNP461	T	C	4 (27)	11 (50)	0.19
SNP465	G	T	4 (27)	11 (50)	0.19
SNP471	A	G	4 (27)	11 (50)	0.19
SNP472	G	A	4 (27)	11 (50)	0.19
SNP474	T	A	4 (27)	11 (50)	0.19
SNP476	A	C	4 (27)	11 (50)	0.19
SNP484	DEL	INS (30bp)	9 (60)	13 (59)	1
SNP485	DEL	C	5 (33)	2 (9)
		G	4 (27)	11 (50)	0.19
SNP500	DEL	A	4 (27)	11 (50)	0.19
SNP502	DEL	G	7 (47)	10 (45)	0.94
SNP503	DEL	A	7 (47)	10 (45)	0.94
SNP504	DEL	A	2 (13)	8 (36)
		G	5 (33)	2 (9)	0.12
SNP505	DEL	A	7 (47)	10 (45)
		G	2 (13)	3 (14)	1
SNP508	DEL	C	5 (33)	2 (9)
		G	3 (20)	9 (41)	0.15
SNP509	DEL	C	5 (33)	2 (9)
		G	2 (13)	8 (36)
		A	1 (7)	1 (5)	0.16
SNP515	A	G	2 (13)	8 (36)	0.15
SNP517	T	C	7 (47)	5 (23)
		A	2 (13)	8 (36)	0.19
SNP518	C	A	2 (13)	8 (36)	0.15
SNP523	A	C	9 (60)	13 (59)	0.96
SNP524	A	G	9 (60)	13 (59)	0.96
SNP526	G	A	9 (60)	13 (59)	0.96
SNP527	C	T	7 (47)	5 (23)
		A	2 (13)	8 (36)	0.19
SNP529	G	A	9 (60)	13 (59)	0.96
SNP532	A	C	7 (47)	5 (23)
		T	2 (13)	8 (36)	0.19
SNP533	G	T	9 (60)	13 (59)	0.96
SNP535	A	T	9 (60)	13 (59)	0.96
SNP536	T	A	2 (13)	8 (36)	0.15
SNP538	T	A	2 (13)	8 (35)	0.26
SNP540	T	C	5 (33)	2 (9)	0.09
SNP542	C	G	7 (47)	5 (22)	0.11
SNP563	A	G	2 (13)	9 (38)	0.15
SNP565	A	C	2 (13)	3 (13)	1
SNP569	C	T	4 (27)	11 (54)	0.32
SNP571	A	G	4 (27)	12 (50)	0.19
SNP576	T	A	4 (27)	11 (54)	0.32
SNP578	C	A	4 (27)	12 (50)	0.19
SNP587	A	G	4 (27)	12 (50)	0.19
SNP843	DEL	INS (39bp)	0	5 (21)	0.14
SNP888	A	C	4 (31)	2 (8)	0.16
SNP963	C	A	4 (33)	2 (9)	0.15
SNP996	T	C	3 (30)	3 (16)	0.63
SNP1029	A	T	4 (57)	13 (100)	0.03
MSPDBL1
SNP439	G	A	4 (36)	2 (10)	0.15
SNP453	G	T	4 (36)	2 (10)	0.15
SNP460	A	C	4 (36)	2 (10)	0.15
SNP467	T	C	0	8 (40)	0.03
SNP468	C	G	4 (36)	2 (11)	0.16
SNP469	T	C	4 (36)	2 (11)	0.16
SNP470	T	C	4 (36)	2 (11)	0.16
SNP471	T	A	7 (64)	17 (89)	0.16
SNP472	T	A	4 (36)	2 (11)	0.16
SNP473	C	A	4 (36)	2 (11)	0.16
SNP474	C	T	4 (36)	2 (11)	0.16
SNP482	C	T	4 (36)	2 (11)	0.16
SNP491	C	T	4 (36)	2 (11)	0.16
SNP492	T	C	4 (36)	2 (11)	0.16
SNP500	G	C	3 (27)	1 (5)	0.13
SNP507	G	T	3 (27)	1 (5)	0.13
SNP514	A	G	9 (82)	8 (40)	0.06
SNP515	T	C	9 (82)	8 (40)	0.06
SNP519	T	C	9 (82)	8 (40)	0.06
SNP520	G	T	9 (82)	8 (40)	0.06
SNP521	T	C	9 (82)	8 (40)	0.06
SNP522	G	A	9 (82)	8 (40)	0.06
SNP523	G	A	10 (91)	10 (50)	0.05
SNP524	C	A	10 (91)	8 (40)	0.008
SNP528	T	C	3 (27)	7 (35)	1
SNP530	A	G	9 (82)	8 (40)	0.06
SNP532	G	A	9 (82)	8 (40)	0.06
SNP534	A	T	9 (82)	8 (40)	0.06
SNP535	A	T	9 (82)	8 (40)	0.06
SNP536	G	T	9 (82)	8 (40)	0.06
SNP537	T	C	9 (82)	8 (40)	0.06
SNP539	C	T	9 (82)	8 (40)	0.06
SNP543	T	A	9 (82)	8 (40)	0.06
SNP544	A	G	9 (82)	8 (40)	0.06
SNP545	C	T	9 (82)	8 (40)	0.06
SNP546	A	T	9 (82)	8 (40)	0.06
SNP558	T	C	10 (91)	8 (40)	0.008
SNP570	C	A	10 (91)	8 (40)	0.008
SNP578	C	A	11 (100)	9 (45)	0.002
SNP580	A	C	10 (91)	8 (40)	0.008
SNP583	T	A	10 (91)	8 (40)	0.008
SNP585	A	G	10 (91)	8 (40)	0.008
SNP589	C	T	10 (91)	8 (40)	0.008
SNP591	A	T	10 (91)	8 (40)	0.008
SNP595	DEL	A	10 (91)	8 (40)	0.008
SNP596	DEL	T	10 (91)	8 (40)	0.008
SNP597	DEL	T	10 (91)	8 (40)	0.008
SNP602	T	A	2 (18)	0	0.1
SNP603	T	A	10 (91)	8 (40)	0.008
SNP606	C	A	2 (18)	0	0.1
SNP607	A	C	1 (9)	1 (5)	1
SNP609	G	T	10 (91)	8 (40)	0.008
SNP610	G	T	10 (91)	8 (40)	0.008
SNP613	T	C	10 (91)	8 (40)	0.008
SNP614	G	C	10 (91)	8 (40)	0.008
SNP615	G	T	10 (91)	8 (40)	0.008
SNP616	C	A	4 (36)	1 (5)
		G	6 (55)	7 (35)	0.009
SNP618	T	A	10 (91)	8 (40)	0.008
SNP619	C	T	10 (91)	8 (40)	0.008
SNP620	T	G	1 (9)	12 (60)	0.008
SNP623	T	A	10 (91)	8 (40)	0.008
SNP624	C	A	10 (91)	8 (40)	0.008
SNP628	G	A	10 (91)	8 (40)	0.008
SNP629	A	C	10 (91)	8 (40)	0.008
SNP630	C	T	10 (91)	8 (40)	0.008
SNP633	G	A	10 (91)	8 (40)	0.008
SNP634	A	G	10 (91)	8 (40)	0.008
SNP635	A	G	10 (91)	8 (40)	0.008
SNP636	A	T	10 (91)	8 (40)	0.008
SNP639	T	A	10 (91)	8 (40)	0.008
SNP643	A	G	10 (91)	8 (40)	0.008
SNP646	G	A	10 (91)	8 (40)	0.008
SNP648	A	T	10 (91)	8 (40)	0.008
SNP649	G	T	10 (91)	8 (40)	0.008
SNP650	A	T	10 (91)	8 (40)	0.008
SNP651	A	C	10 (91)	8 (40)	0.008
SNP652	T	A	10 (91)	8 (40)	0.008
SNP655	G	T	10 (91)	8 (40)	0.008
SNP656	T	A	10 (91)	8 (40)	0.008
SNP657	T	C	10 (91)	8 (40)	0.008
SNP658	A	T	10 (91)	8 (40)	0.008
SNP659	A	C	10 (91)	8 (40)	0.008
SNP661	G	T	10 (91)	8 (40)	0.008
SNP662	T	C	10 (91)	8 (40)	0.008
SNP666	T	A	10 (91)	8 (40)	0.008
SNP667	T	G	10 (91)	8 (40)	0.008
SNP668	T	G	10 (91)	8 (40)	0.008
SNP669	A	T	10 (91)	8 (40)	0.008
SNP670	G	T	10 (91)	8 (40)	0.008
SNP671	G	C	10 (91)	8 (40)	0.008
SNP672	A	T	10 (91)	8 (40)	0.008
SNP676	T	G	10 (91)	8 (40)	0.008
SNP678	A	T	10 (91)	8 (40)	0.008
SNP681	T	A	10 (91)	8 (40)	0.008
SNP682	G	C	10 (91)	8 (40)	0.008
SNP683	C	A	10 (91)	8 (40)	0.008
SNP684	T	A	10 (91)	8 (40)	0.008
SNP690	G	A	10 (91)	8 (40)	0.008
SNP694	C	T	10 (91)	8 (40)	0.008
SNP695	A	T	10 (91)	8 (40)	0.008
SNP696	T	A	10 (91)	8 (40)	0.008
SNP700	A	G	10 (91)	8 (40)	0.008
SNP701	A	G	10 (91)	8 (40)	0.008
SNP702	A	T	10 (91)	8 (40)	0.008
SNP703	G	A	10 (91)	8 (40)	0.008
SNP705	A	T	10 (91)	8 (40)	0.008
SNP708	A	C	10 (91)	8 (40)	0.008
SNP710	A	C	10 (91)	8 (40)	0.008
SNP711	T	A	10 (91)	8 (40)	0.008
SNP712	C	G	10 (91)	8 (40)	0.008
SNP713	T	A	10 (91)	8 (40)	0.008
SNP714	G	A	10 (91)	8 (40)	0.008
SNP717	T	A	10 (91)	8 (40)	0.008
SNP720	C	T	6 (55)	3 (15)
		A	4 (36)	5 (25)	0.02
SNP722	T	A	6 (55)	3 (20)	0.038
SNP724	A	C	10 (91)	8 (40)	0.008
SNP725	C	A	10 (91)	8 (40)	0.008
SNP729	T	A	4 (36)	5 (25)	0.7
SNP732	A	G	5 (42)	6 (30)	0.5
SNP734	A	G	6 (50)	3 (15)	0.049
SNP739	G	A	6 (50)	3 (15)	0.049
SNP741	A	T	11 (92)	8 (40)	0.008
SNP745	T	G	11 (92)	8 (40)	0.008
SNP747	A	C	5 (42)	5 (25)	0.3
SNP753	G	T	11 (92)	8 (40)	0.008
SNP757	G	A	11 (92)	8 (40)	0.008
SNP762	A	T	11 (92)	8 (40)	0.008
SNP763	A	G	5 (42)	5 (25)	0.3
SNP765	A	C	5 (45)	5 (25)
		T	5 (45)	3 (15)	0.01
SNP766	A	C	5 (45)	5 (25)	0.2
SNP767	A	G	5 (45)	3 (15)	0.1
SNP768	G	A	10 (91)	8 (40)	0.008
SNP772	A	G	5 (45)	3 (15)	0.1
SNP773	C	A	10 (91)	8 (40)	0.008
SNP774	A	T	10 (91)	8 (40)	0.008
SNP778	C	A	10 (91)	8 (40)	0.008
SNP780	A	G	10 (91)	8 (40)	0.008
SNP783	T	A	5 (45)	5 (25)
		G	5 (45)	3 (15)	0.01
SNP786	C	T	9 (90)	8 (40)	0.02
SNP787	T	A	9 (90)	8 (40)	0.02
SNP788	A	C	9 (90)	8 (40)	0.02
SNP789	T	A	9 (90)	8 (40)	0.02
SNP791	A	C	9 (90)	8 (40)	0.02
SNP792	A	T	3 (30)	2 (10)	0.3
SNP794	T	C	9 (90)	8 (40)	0.02
SNP795	T	G	3 (30)	2 (10)	0.3
SNP796	A	T	9 (90)	8 (40)	0.02
SNP798	T	A	3 (30)	2 (10)	0.3
SNP801	A	T	6 (60)	6 (30)	0.1
SNP802	A	G	3 (30)	2 (10)	0.3
SNP804	T	A	9 (90)	8 (40)	0.02
SNP806	T	C	9 (90)	8 (40)	0.02
SNP807	A	C	3 (30)	2 (10)	0.3
SNP809	A	T	3 (30)	0	0.03
SNP810	T	A	8 (80)	8 (40)	0.06
SNP812	G	C	8 (80)	7 (35)
		A	1 (10)	1 (5)	0.02
SNP813	G	C	1 (10)	1 (5)
		A	8 (80)	7 (37)	0.03
SNP814	G	T	8 (80)	7 (37)
		A	1 (10)	1 (5)	0.03
SNP815	C	T	1 (10)	1 (5)
		A	8 (80)	7 (37)	0.03
SNP816	A	T	8 (80)	7 (37)	0.05
SNP819	A	T	1 (10)	1 (5)
		G	6 (60)	6 (32)	0.2
SNP822	T	A	8 (89)	8 (42)	0.04
SNP823	A	G	6 (67)	6 (32)	0.1
SNP826	A	G	8 (89)	7 (37)	0.02
SNP829	T	C	8 (89)	7 (39)	0.02
SNP831	A	T	2 (22)	2 (11)
		C	6 (67)	6 (32)	0.07
SNP832	C	G	6 (67)	14 (74)
		A	2 (22)	1 (5)	0.5
SNP833	G	A	2 (25)	1 (6)	0.2
SNP834	T	A	7 (88)	7 (39)	0.04
SNP836	T	A	6 (75)	17 (94)	0.2
SNP837	T	A	5 (63)	6 (33)	0.2
SNP838	G	C	5 (63)	6 (33)
		T	2 (25)	1 (6)	0.06
SNP840	A	T	2 (25)	1 (6)	0.2
SNP841	A	T	5 (63)	6 (33)	0.2
SNP842	C	A	7 (88)	7 (39)	0.04
SNP843	A	T	7 (88)	7 (39)	0.04
SNP844	A	G	2 (25)	1 (6)	0.2
SNP845	G	A	7 (88)	7 (39)	0.04
SNP846	T	A	7 (88)	7 (39)	0.04
SNP850	DEL	G	5 (63)	6 (33)
		A	2 (25)	1 (6)	0.06
SNP851	DEL	T	5 (63)	6 (33)
		A	2 (25)	1 (6)	0.06
SNP852	DEL	T	7 (88)	7 (39)	0.04
SNP853	G	A	5 (63)	6 (33)	0.2
SNP855	C	T	7 (88)	7 (39)	0.04
SNP856	A	G	5 (63)	6 (33)	0.2
SNP858	A	T	5 (71)	6 (33)	0.2
SNP859	A	C	6 (86)	7 (39)	0.07
SNP860	T	C	6 (86)	7 (39)	0.07
SNP861	T	A	6 (86)	7 (39)	0.07
SNP865	A	G	6 (86)	7 (39)	0.07
SNP867	A	T	6 (86)	7 (39)	0.07
SNP868	C	G	6 (86)	7 (39)	0.07
SNP869	G	C	6 (86)	7 (39)	0.07
SNP870	T	A	1 (14)	1 (6)	0.5
SNP871	G	A	6 (86)	7 (39)	0.07
SNP872	T	A	6 (86)	7 (39)	0.07
SNP874	G	A	6 (86)	7 (39)	0.07
SNP875	A	C	5 (71)	6 (33)	0.2
SNP876	C	A	1 (14)	1 (6)	0.5
SNP883	G	A	6 (86)	7 (39)	0.07
SNP884	A	C	1 (17)	1 (6)
		T	5 (83)	6 (33)	0.1
SNP885	A	T	5 (71)	6 (33)	0.2
SNP886	G	C	5 (71)	6 (33)	0.2
SNP887	C	A	6 (86)	7 (39)	0.07
SNP888	T	A	6 (86)	7 (39)	0.07
SNP891	T	C	6 (86)	6 (35)	0.07
SNP893	A	G	1 (14)	1 (6)	0.5
SNP894	A	G	1 (14)	1 (6)	0.5
SNP895	A	C	6 (86)	7 (39)	0.07
SNP896	G	A	6 (86)	7 (39)	0.07
SNP898	G	C	6 (86)	7 (39)	0.07
SNP899	C	G	5 (71)	5 (29)
		A	1 (14)	1 (6)	0.06
SNP900	A	T	6 (86)	6 (38)	0.07
SNP901	T	G	6 (86)	6 (38)	0.07
SNP903	C	T	6 (86)	6 (38)	0.07
SNP909	T	A	1 (14)	1 (6)	0.5
SNP913	T	A	6 (86)	6 (38)	0.07
SNP915	C	G	6 (86)	6 (38)	0.07
SNP921	T	C	1 (14)	2 (13)	1
SNP928	A	C	1 (14)	2 (13)	1
SNP930	A	G	1 (14)	1 (7)	1
SNP931	G	A	1 (14)	1 (7)	1
SNP932	T	G	1 (14)	1 (7)	1
SNP934	C	G	1 (14)	2 (13)	1
SNP935	A	C	1 (14)	1 (6)	1
SNP936	T	G	1 (14)	1 (7)	1
SNP937	A	C	1 (14)	1 (6)	1
SNP938	T	A	1 (14)	2 (13)	1
SNP939	C	G	1 (14)	1 (7)	1
SNP940	G	T	0	2 (13)
		A	1 (14)	2 (13)	1
SNP941	G	A	1 (14)	2 (13)	1
SNP943	A	G	1 (14)	2 (13)	1
SNP948	A	C	1 (14)	2 (13)	1
SNP955	C	A	1 (14)	2 (13)	1
SNP959	A	G	1 (14)	2 (13)	1
SNP960	A	T	1 (14)	1 (7)	1
SNP961	C	T	1 (14)	2 (14)	1
SNP965	A	G	1 (14)	2 (14)	1
SNP969	T	C	1 (14)	1 (7)	1
SNP972	G	T	1 (14)	1 (8)	1
SNP975	C	T	1 (17)	2 (14)	1
SNP976	A	G	1 (17)	2 (14)	1
SNP977	G	A	1 (17)	2 (14)	1
SNP978	A	T	1 (17)	2 (14)	1
MSPDBL2
SNP135	A	T	19 (100)	13 (81)	0.09
SNP286	C	T	2 (10)	2 (10)	1
SNP307	DEL	G	2 (10)	1 (5)	0.61
SNP308	DEL	T	2 (10)	1 (5)	0.61
SNP309	DEL	T	2 (10)	1 (5)	0.61
SNP384	T	C	7 (23)	5 (19)	0.71
SNP386	G	T	7 (23)	5 (19)	0.71
SNP389	A	C	7 (23)	5 (19)	0.71
SNP390	T	C	7 (23)	5 (19)	0.71
SNP395	A	G	7 (23)	5 (19)	0.71
SNP396	DEL	A	7 (23)	5 (19)	0.71
SNP397	DEL	G	7 (23)	5 (19)	0.71
SNP398	DEL	C	7 (23)	5 (19)	0.71
SNP401	A	G	7 (23)	5 (19)	0.71
SNP402	T	A	7 (23)	5 (19)	0.71
SNP404	G	A	7 (23)	5 (19)	0.71
SNP409	C	G	7 (23)	5 (19)	0.76
SNP410	A	G	7 (23)	5 (19)	0.76
SNP413	A	T	7 (23)	5 (19)	0.76
SNP419	T	C	7 (23)	5 (19)	0.76
SNP428	G	A	7 (23)	5 (19)	0.76
SNP434	A	C	7 (23)	5 (19)	0.76
SNP438	A	T	7 (23)	5 (19)	0.76
SNP440	C	G	7 (23)	5 (19)	0.76
SNP444	A	T	7 (23)	5 (19)	0.76
SNP447	T	A	25 (81)	17 (65)	0.19
SNP448	A	C	7 (23)	5 (19)	0.76
SNP450	T	C	7 (23)	5 (19)	0.76
SNP451	C	G	18 (58)	11 (42)	0.24
SNP453	T	A	17 (54)	11 (42)
		C	7 (23)	5 (19)	0.42
SNP454	C	T	7 (23)	5 (19)	0.76
SNP455	G	T	7 (23)	5 (19)
		C	18 (58)	11 (42)	0.27
SNP460	A	G	7 (23)	5 (19)	0.76
SNP461	T	A	7 (23)	5 (19)	0.76
SNP462	A	T	7 (23)	5 (19)	0.76
SNP466	A	T	25 (81)	17 (65)	0.19
SNP469	A	C	7 (23)	5 (19)	0.76
SNP470	T	A	25 (81)	16 (62)	0.11
SNP472	DEL	C	7 (23)	5 (19)	0.76
SNP473	DEL	T	7 (23)	5 (19)	0.76
SNP474	DEL	A	7 (23)	5 (19)	0.76
SNP475	A	G	7 (23)	5 (19)	0.76
SNP477	C	A	7 (23)	5 (19)	0.76
SNP478	C	G	7 (23)	5 (19)	0.76
SNP479	T	G	7 (23)	5 (19)	0.76
SNP480	T	A	7 (23)	5 (19)	0.76
SNP481	G	A	7 (23)	5 (19)	0.76
SNP482	G	A	7 (23)	5 (19)	0.76
SNP484	T	C	25 (81)	16 (62)	0.11
SNP485	T	A	7 (23)	6 (23)
		C	18 (58)	10 (38)	0.23
SNP487	A	T	7 (23)	5 (20)	0.82
SNP499	A	G	26 (84)	16 (64)	0.09
SNP500	C	T	18 (58)	11 (44)
		A	7 (23)	5 (20)	0.37
SNP502	G	A	7 (23)	5 (20)	0.82
SNP505	G	A	25 (81)	16 (64)	0.16
SNP507	G	T	7 (23)	5 (20)	0.82
SNP508	A	T	7 (23)	5 (20)	0.82
SNP516	A	T	7 (23)	5 (20)	0.82
SNP518	A	G	7 (23)	5 (20)	0.82
SNP519	C	T	24 (77)	16 (64)	0.19
SNP520	A	T	23 (77)	20 (80)	0.77
SNP523	A	G	17 (59)	11 (44)
		C	7 (24)	5 (20)	0.29
SNP524	G	A	7 (24)	5 (20)	0.72
SNP525	T	A	7 (24)	5 (20)	0.72
SNP526	A	C	17 (59)	11 (46)	0.28
SNP527	A	C	17 (59)	11 (46)	0.28
SNP529	C	G	7 (24)	5 (20)	0.72
SNP531	T	G	7 (24)	5 (20)	0.72
SNP534	A	T	7 (24)	5 (20)	0.72
SNP535	C	A	7 (24)	5 (20)	0.72
SNP537	A	T	7 (24)	5 (20)	0.72
SNP541	DEL	C	7 (24)	5 (20)	0.72
SNP542	DEL	C	7 (24)	5 (20)	0.72
SNP543	DEL	T	7 (24)	5 (20)	0.72
SNP545	G	T	7 (24)	5 (20)	0.72
SNP549	G	A	12 (41)	9 (36)	0.69
SNP550	A	G	21 (72)	13 (52)	0.12
SNP553	G	T	7 (24)	5 (20)	0.72
SNP555	A	C	7 (24)	5 (20)	0.72
SNP556	DEL	A	7 (24)	5 (20)	0.72
SNP557	DEL	C	7 (24)	5 (20)	0.72
SNP558	DEL	T	7 (24)	5 (20)	0.72
SNP559	C	G	7 (24)	5 (20)	0.72
SNP560	A	G	7 (24)	5 (20)	0.72
SNP562	G	A	7 (24)	5 (20)	0.72
SNP563	A	C	7 (24)	5 (20)	0.72
SNP566	G	A	7 (24)	5 (20)	0.72
SNP568	A	G	7 (24)	5 (20)	0.72
SNP569	A	G	7 (24)	5 (20)	0.72
SNP571	A	G	7 (24)	5 (20)	0.72
SNP577	T	G	7 (24)	5 (20)	0.72
SNP578	T	C	7 (24)	5 (20)	0.72
SNP579	G	T	7 (24)	5 (20)	0.72
SNP580	G	A	21 (78)	13 (52)	0.05
SNP587	G	A	21 (81)	12 (50)	0.02
SNP591	A	C	7 (27)	5 (21)	0.61
SNP593	A	G	5 (20)	4 (17)	0.76
SNP597	T	A	13 (52)	7 (29)	0.1
SNP600	T	C	7 (28)	5 (21)	0.56
SNP602	C	T	7 (28)	5 (21)	0.56
SNP605	G	C	7 (28)	5 (21)	0.56
SNP606	T	A	7 (29)	5 (21)	0.56
SNP608	A	T	7 (29)	5 (21)	0.56
SNP610	A	T	2 (8)	0	0.16
SNP615	G	A	7 (29)	5 (21)	0.56
SNP618	G	T	7 (30)	5 (21)	0.45
SNP621	T	C	7 (29)	5 (21)	0.56
SNP630	T	C	7 (29)	5 (21)	0.56
SNP640	C	A	7 (29)	5 (21)	0.51
SNP643	T	C	7 (29)	5 (21)	0.51
SNP644	C	A	7 (30)	5 (21)	0.4
SNP645	T	A	7 (29)	5 (21)	0.51
SNP646	T	A	7 (29)	5 (21)	0.51
SNP648	A	G	7 (29)	5 (21)	0.51
SNP654	A	T	7 (29)	5 (21)	0.51
SNP656	G	A	2 (9)	1 (4)	0.53
SNP662	C	A	7 (29)	5 (21)	0.51
SNP663	A	T	7 (29)	5 (21)	0.51
SNP664	T	A	7 (29)	5 (21)	0.51
SNP667	C	A	7 (29)	5 (21)	0.51
SNP669	A	C	7 (29)	5 (21)	0.51
SNP670	G	A	11 (46)	9 (38)	0.56
SNP677	G	A	1 (4)	3 (13)
		C	7 (30)	5 (21)	0.6
SNP679	A	G	4 (17)	4 (17)	1
SNP680	C	A	7 (30)	5 (21)	0.45
SNP681	G	A	11 (48)	9 (38)	0.47
SNP682	A	T	7 (30)	5 (21)	0.45
SNP683	A	T	7 (30)	5 (21)	0.45
SNP687	G	A	11 (48)	9 (38)	0.47
SNP692	A	C	7 (32)	5 (21)	0.4
SNP693	G	C	3 (14)	4 (17)
		T	7 (32)	5 (21)	0.71
SNP694	G	A	3 (14)	4 (17)	1
SNP699	A	T	7 (32)	5 (22)	0.45
SNP700	G	A	10 (45)	8 (35)	0.47
SNP702	T	A	7 (32)	5 (22)	0.45
SNP711	A	T	7 (32)	6 (29)	0.82
SNP714	T	C	7 (32)	5 (24)	0.56
SNP720	T	C	7 (32)	5 (24)	0.56
SNP725	A	C	7 (35)	5 (24)	0.43
SNP730	T	G	7 (37)	5 (24)	0.37
SNP731	C	G	7 (37)	5 (24)	0.37
SNP732	A	T	10 (53)	13 (62)	0.55
SNP735	T	G	3 (16)	8 (38)	0.12
SNP743	G	A	10 (53)	12 (55)	0.9
SNP744	A	G	3 (16)	7 (32)	0.29
SNP745	A	C	6 (32)	5 (23)	0.52
SNP752	G	T	7 (37)	5 (24)	0.37
SNP755	C	A	7 (37)	5 (23)	0.32
SNP756	C	A	7 (37)	5 (23)
		T	3 (16)	7 (32)	0.41
SNP757	A	T	7 (37)	5 (23)	0.32
SNP760	C	T	7 (37)	5 (23)	0.32
SNP762	C	T	7 (37)	5 (23)	0.32
SNP763	A	G	7 (37)	5 (23)	0.32
SNP764	A	G	7 (37)	5 (23)	0.32
SNP770	A	T	3 (16)	8 (36)	0.14
SNP771	C	A	3 (16)	7 (32)	0.23
SNP772	A	T	12 (63)	17 (77)	0.32
SNP773	T	C	10 (53)	11 (52)	0.99
SNP783	T	A	7 (37)	4 (19)	0.29
SNP785	A	T	10 (53)	12 (57)	0.78
SNP786	T	A	3 (16)	8 (38)	0.16
SNP792	T	A	7 (37)	4 (19)	0.29
SNP795	A	G	6 (33)	4 (19)	0.47
SNP797	A	G	9 (50)	9 (43)	0.66
SNP802	A	G	6 (33)	4 (19)	0.31
SNP810	A	C	6 (33)	4 (19)	0.47
SNP826	A	G	6 (33)	4 (19)	0.47
SNP828	T	C	6 (33)	4 (19)	0.46
SNP829	A	C	6 (33)	4 (19)	0.47
SNP830	G	A	9 (50)	12 (57)	0.66
SNP835	G	A	6 (33)	5 (24)	0.51
SNP841	A	T	3 (17)	8 (38)	0.17
SNP843	G	A	3 (17)	7 (35)	0.28
SNP844	A	C	3 (17)	7 (35)	0.28
SNP846	G	A	6 (33)	4 (20)
		C	3 (17)	7 (35)	0.4
SNP847	G	A	1 (6)	1 (5)	1
SNP855	T	G	3 (17)	7 (35)
		A	6 (33)	4 (20)	0.41
SNP858	G	T	9 (50)	11 (55)	0.76
SNP861	A	T	9 (50)	11 (55)	0.76
SNP864	A	T	6 (33)	4 (20)
		C	3 (17)	7 (35)	0.41
SNP865	G	A	9 (50)	11 (55)	0.76
SNP867	A	C	3 (17)	7 (35)	0.28
SNP870	C	A	9 (50)	11 (55)	0.76
SNP872	T	A	9 (50)	11 (55)	0.76
SNP876	A	G	3 (18)	7 (35)	0.29
SNP879	T	C	3 (18)	7 (35)	0.29
SNP882	A	G	4 (25)	4 (20)	1
SNP886	A	G	6 (38)	10 (50)	0.5
SNP894	T	C	4 (25)	4 (20)	1
SNP895	A	G	4 (25)	4 (20)	1
SNP896	A	G	4 (25)	4 (20)	1
SNP898	A	C	4 (25)	8 (80)	0.5
SNP899	A	T	12 (75)	16 (80)	1
SNP900	A	T	12 (75)	16 (80)	1
SNP901	T	C	8 (50)	12 (60)	0.6
SNP903	T	A	3 (19)	4 (20)	1
SNP904	A	T	4 (25)	4 (20)	1
SNP907	G	A	8 (50)	12 (60)	0.55
SNP913	A	G	4 (25)	4 (20)
		DEL	3 (19)	7 (35)	0.67
SNP914	A	T	4 (25)	3 (15)
		DEL	3 (19)	7 (35)	0.56
SNP915	T	DEL	3 (19)	7 (35)	0.46
SNP916	G	A	8 (47)	11 (55)	0.63
SNP919	A	G	8 (47)	11 (55)	0.63
SNP921	A	T	4 (24)	4 (20)	1
SNP922	C	A	4 (24)	7 (35)	0.5
SNP933	A	T	4 (24)	4 (20)	1
SNP938	A	C	4 (24)	4 (20)	1
SNP939	A	C	4 (24)	4 (20)	1
SNP947	C	T	4 (24)	4 (20)	1
SNP948	A	T	4 (24)	4 (20)	1
SNP949	G	C	4 (24)	5 (24)	1
SNP954	C	T	4 (24)	7 (33)	0.7
SNP956	G	A	4 (24)	5 (24)	1
SNP957	G	A	4 (24)	5 (24)	1
SNP958	C	T	5 (29)	7 (33)	1
SNP962	A	G	4 (24)	5 (24)	1
SNP972	A	T	4 (24)	5 (24)	1
SNP993	G	A	8 (47)	13 (59)	0.5
SNP994	A	T	4 (24)	6 (27)	1
SNP995	G	A	8 (47)	13 (59)	0.46
SNP998	C	A	13 (76)	14 (64)
		T	1 (6)	3 (13)	0.68
SNP999	G	A	6 (35)	7 (32)	0.82
SNP1000	C	A	8 (47)	13 (59)	0.46
SNP1002	G	A	6 (35)	12 (55)	0.23
SNP1011	C	T	8 (47)	13 (59)	0.46
SNP1012	C	A	6 (35)	7 (32)
		G	2 (12)	6 (27)	0.59
SNP1022	G	T	4 (24)	7 (32)	0.73
SNP1023	T	A	8 (47)	13 (59)	0.46
SNP1029	T	C	8 (47)	13 (59)	0.46
SNP1032	C	T	8 (47)	13 (59)	0.46
SNP1035	T	A	4 (24)	6 (27)	1
SNP1036	G	T	4 (24)	6 (27)	1
SNP1054	T	C	1 (6)	3 (14)	0.6
SNP1065	C	T	7 (41)	11 (50)	0.6
SNP1071	G	A	3 (18)	5 (23)	1
SNP1079	C	T	3 (18)	5 (23)	1
SNP1092	A	G	4 (24)	6 (27)	1
SNP1104	A	T	6 (35)	9 (41)	0.72
SNP1113	C	G	6 (35)	9 (41)	0.72
SNP1117	C	T	6 (35)	9 (41)	0.72
SNP1131	C	T	6 (35)	9 (41)	0.72
SNP1137	G	A	6 (35)	9 (41)	0.72
SNP1145	C	T	6 (35)	9 (41)	0.72
SNP1156	G	A	6 (35)	9 (41)	0.72
SNP1162	C	T	6 (35)	9 (41)	0.72
SNP1168	T	A	6 (35)	9 (41)	0.72
SNP1177	C	A	6 (35)	9 (41)	0.72
SNP1178	A	C	6 (35)	8 (38)	0.86
SNP1180	G	C	6 (35)	8 (38)	0.86
SNP1185	T	A	7 (41)	8 (38)	0.85
SNP1187	A	G	6 (35)	8 (38)	0.86
SNP1188	A	T	6 (35)	8 (38)	0.86
SNP1190	T	C	6 (35)	8 (38)	0.86
SNP1212	A	T	6 (35)	8 (38)	0.86
SNP1241	C	A	7 (44)	8 (38)	0.73
SNP1275	T	G	5 (29)	8 (38)	0.58
SNP1283	T	C	5 (29)	8 (38)	0.58
SNP1284	T	A	5 (29)	8 (38)	0.58
SNP1287	T	A	5 (29)	8 (38)	0.58
SNP1292	C	A	5 (29)	8 (38)	0.58
SNP1300	A	G	5 (29)	8 (38)	0.58
SNP1304	C	A	5 (29)	8 (38)	0.58
SNP1305	A	C	5 (29)	8 (38)	0.58
SNP1316	C	T	2 (12)	3 (14)	1
SNP1318	G	A	5 (29)	8 (38)	0.58
SNP1320	A	T	5 (29)	8 (38)	0.58
SNP1330	G	A	5 (29)	8 (38)	0.58
SNP1357	A	G	5 (31)	8 (38)	0.67
SNP1371	A	C	5 (31)	8 (38)	0.67
SNP1385	T	A	5 (31)	8 (38)	0.67
SNP1389	A	T	5 (31)	8 (38)	0.67
SNP1411	G	A	5 (31)	7 (35)	0.81
SNP1420	A	G	5 (31)	7 (35)	0.81
SNP1423	A	G	5 (31)	7 (35)	0.81
SNP1439	T	C	5 (31)	6 (30)	0.94
SNP1444	A	G	5 (31)	7 (35)	0.81
SNP1454	A	G	5 (31)	7 (35)	0.73
SNP1455	T	A	5 (31)	7 (35)	0.73
SNP1456	G	A	5 (31)	7 (35)	0.73
SNP1458	C	G	5 (31)	7 (35)	0.73
SNP1460	T	C	5 (31)	6 (33)	0.9
SNP1461	A	T	5 (31)	6 (33)	0.9
SNP1462	C	A	5 (31)	6 (33)	0.9
SNP1464	T	A	5 (31)	6 (33)	0.9
SNP1468	C	T	5 (31)	6 (33)	0.9
SNP1475	A	C	5 (31)	6 (33)	0.9
SNP1483	T	G	5 (31)	6 (33)	0.9
SNP1492	C	T	5 (31)	6 (33)	0.9
SNP1503	A	T	5 (31)	6 (33)	0.9
SNP1532	T	G	4 (29)	6 (33)	0.77
SNP1541	C	A	4 (29)	6 (33)	0.77
SNP1546	G	C	4 (29)	6 (33)	0.77
SNP1556	C	T	4 (29)	5 (29)	0.96
SNP1563	T	G	4 (29)	5 (29)	0.96
SNP1584	A	C	4 (31)	5 (31)	0.98
SNP1587	A	T	4 (31)	5 (33)	0.89
SNP1590	G	A	4 (31)	5 (33)	0.89
SNP1595	A	C	4 (31)	5 (33)	0.89
SNP1598	G	A	4 (33)	4 (29)	0.79
SNP1602	C	T	4 (44)	4 (29)	0.66
SNP1607	A	G	4 (57)	2 (20)	0.16
SNP1609	A	G	2 (40)	2 (20)	0.56
SNP1610	A	G	2 (40)	2 (20)	0.56
SNP1614	A	G	1 (25)	1 (11)	1
SNP1616	G	C	1 (25)	1 (13)	1

## Sheet: REPEATS
UNCOMPLICATED MALARIA
			2007	2008	p-value
			n (%)	n (%)	Fisher's
Rh5	Ref	Non-Ref
SNP394	2x DYKNV	3xDYKNV	0	2 (9.5)	0.16
Rh4
SNP4625	1 repeat	0 repeat	2 (7)	0
		2 repeat	2 (7)	0	0.4
SNP4655	1 repeat	2 repeat	2 (7)	0	0.52
SNP4625=EHTNENNINN, SNP4655=EHTNEKNINN
Rh2b
SNP8149	156INS	192DEL	1 (5)	3 (27)
		156DEL	9 (43)	0
		192INS	0	2 (18)	0.004
Rh1
SNP8546	4HN	3HN	6 (27)	5 (25)
		5HN	3 (14)	5 (25)	0.65
SNP8575	1QN	2QN	9 (41)	12 (57)
		3QN	0	3 (14)	0.04
4HN=HNHNHNHN
MSP6
SNP891	3xDE(2xET)	4xDE(2xET)	1 (4)	3 (13)	0.33
MSP3
SNP894	9xE	10xE	4 (33)	6 (33)
		8xE	4 (33)	4 (22)	0.89
